# Supplementary material for: Liver Frailty Index for Prediction of Short-Term Rehospitalization in Patients with Liver Cirrhosis
Source: Diagnostics (Basel). 2022 Apr 24;12(5):1069. doi: 10.3390/diagnostics12051069 (PMC9139749; doi:10.3390/diagnostics12051069)
Supplement: Supplementary file 1 [file diagnostics-12-01069-s001.zip]

Archive with 1 entries (1 files):
- diagnostics-1643102-supplementary.pdf
